# Supplementary material for: USP1-dependent nucleolytic expansion of PRIMPOL-generated nascent DNA strand discontinuities during replication stress
Source: Nucleic Acids Res. 2024 Jan 5;52(5):2340–54. doi: 10.1093/nar/gkad1237 (PMC10954467; doi:10.1093/nar/gkad1237)
Supplement: gkad1237_Supplemental_Files [file gkad1237_supplemental_files.zip › Supplementary Table S1.xlsx]

## Sheet: Figure 1A
Western Blot - PRIMPOL overexpression

## Sheet: 1B
Western blot - siMRE11/EXO1

## Sheet: 1C
WT siControl	PPOE siControl	PPOE siMRE11	PPOE siEXO1 #1		Table Analyzed			Table Analyzed			Table Analyzed
1.25973	9.7034	0.011685	0.614456
2.39431	11.9816	1.40163	1.29953		Column B	PPOE siControl		Column C	PPOE siMRE11		Column D	PPOE siEXO1 #1
6.70777	15.6377	1.71622	2.04813		vs.	vs.		vs.	vs.		vs.	vs.
8.60929	15.8773	2.03747	3.36378		Column A	WT siControl		Column B	PPOE siControl		Column B	PPOE siControl
10.3958	17.795	3.56111	4.06272
11.9037	18.4432	7.16862	4.36141		Mann Whitney test			Mann Whitney test			Mann Whitney test
12.4719	19.323	7.25863	5.30659		P value	<0.0001		P value	<0.0001		P value	<0.0001
13.1727	19.458	7.65593	6.26468		Exact or approximate P value?	Approximate		Exact or approximate P value?	Approximate		Exact or approximate P value?	Approximate
13.563	19.4641	9.18256	8.25081		P value summary	****		P value summary	****		P value summary	****
13.6844	20.1765	9.58509	8.76307		Significantly different (P < 0.05)?	Yes		Significantly different (P < 0.05)?	Yes		Significantly different (P < 0.05)?	Yes
13.8184	20.376	10.3062	8.94631		One- or two-tailed P value?	Two-tailed		One- or two-tailed P value?	Two-tailed		One- or two-tailed P value?	Two-tailed
13.9915	20.8265	10.7218	9.07903		Sum of ranks in column A,B	8791 , 15299		Sum of ranks in column B,C	16561 , 8192		Sum of ranks in column B,D	15680 , 7325
14.1292	20.8515	10.9828	9.22037		Mann-Whitney U	2686		Mann-Whitney U	1751		Mann-Whitney U	1760
14.1378	20.9922	11.1903	9.81017
14.1764	21.7748	11.5066	9.81395		Difference between medians			Difference between medians			Difference between medians
14.796	22.3859	11.6035	9.90327		Median of column A	22.53, n=110		Median of column B	32.28, n=109		Median of column B	32.28, n=109
15.1429	22.7455	11.6688	10.0044		Median of column B	32.28, n=109		Median of column C	18.29, n=113		Median of column D	17.81, n=105
15.4551	23.1287	11.8703	10.3801		Difference: Actual	9.751		Difference: Actual	-13.99		Difference: Actual	-14.47
15.6215	23.1311	12.3609	10.7521		Difference: Hodges-Lehmann	10.09		Difference: Hodges-Lehmann	-14.1		Difference: Hodges-Lehmann	-14.38
15.8155	23.2962	12.4537	11.0854
15.8592	23.6636	12.6479	11.533
16.1834	23.9521	12.6541	11.8012
16.7574	23.9703	12.8098	12.0741
17.2058	24.2109	12.974	12.2256
17.2989	24.2617	13.0181	12.2602
17.5163	24.3237	13.0292	12.7843
17.5354	24.3747	13.067	13.0982
17.6182	24.6782	13.1466	13.3808
17.7732	25.3429	13.1852	13.9546
18.0863	25.3892	13.2434	14.0198
18.1689	26.3131	13.3427	14.1091
18.4866	26.3889	13.4327	14.2565
18.6113	26.528	14.0327	14.2871
19.1802	26.6598	14.2862	14.3376
19.5963	26.9465	14.4878	14.6912
19.6068	27.0711	14.9092	14.7411
19.9514	27.2804	15.0208	14.8113
19.9766	28.169	15.1937	15.302
20.124	28.7247	15.2254	15.372
20.3063	28.8632	15.3596	15.5901
20.5109	28.8943	15.9516	15.6055
20.8227	28.9474	16.5282	15.8332
21.0916	29.0746	16.7204	16.4397
21.2623	29.2537	16.7484	16.4436
21.3729	29.7388	16.7598	16.5968
21.4568	29.7556	16.9531	16.849
21.4977	30.5312	17.0244	17.082
21.5368	31.1324	17.3249	17.1864
21.5659	31.3511	17.3284	17.344
21.6503	31.5413	17.4007	17.4748
21.8815	31.6606	17.7004	17.6871
22.0702	31.7651	17.7471	17.7293
22.2638	32.0163	17.816	17.813
22.4021	32.0629	18.0962	18.0158
22.4838	32.2781	18.1412	18.0714
22.5713	32.9815	18.2055	18.3126
22.5958	33.0197	18.2929	18.7574
22.6243	33.1745	18.3518	18.768
22.6701	33.5669	18.6353	18.8147
22.9587	34.0464	18.6711	18.8218
23.2115	34.2428	19.0224	18.8483
23.2272	34.7358	19.1835	19.4731
23.5165	35.1623	19.4239	20.1714
23.7444	35.2416	19.9111	20.3091
24.0399	35.268	20.0015	20.3732
24.1021	35.5427	20.1252	20.3867
24.128	35.6217	20.2988	20.4544
24.1605	36.313	20.4455	20.7918
24.3112	36.8837	20.8684	21.8756
24.3981	37.0688	20.9358	22.1266
25.0693	37.2	20.9576	22.7399
25.1279	37.6458	21.0062	23.1692
25.258	38.9367	21.0529	23.2798
25.6887	39.4112	21.3067	23.2831
27.0234	40.0074	21.7856	23.5165
27.6538	40.9313	21.9473	23.5221
28.0399	41.1792	22.0471	24.0622
28.1006	41.2518	22.387	24.138
28.1525	41.3869	22.5217	24.843
28.184	41.5062	22.5981	24.8495
28.5846	41.5196	22.7467	25.0772
28.6351	41.5279	22.8171	26.3138
29.02	41.5835	22.8781	27.8795
29.1921	42.8081	23.2181	27.8905
29.3199	43.1749	24.1994	28.2096
29.3328	43.3063	24.3348	28.2174
29.5254	43.7574	24.802	28.3276
30.118	45.0342	24.8373	28.3545
30.2508	45.0351	24.9456	28.4154
31.1119	45.8569	25.0494	29.1789
31.3355	45.979	25.251	29.4101
31.7073	46.8484	25.4152	29.9206
31.8235	46.8967	26.3845	30.9917
32.1176	47.2098	27.1567	31.7826
32.5223	47.2129	27.1869	32.6774
32.7796	48.1165	27.4236	32.8215
32.7863	48.7389	27.8226	33.0077
34.1877	50.3817	28.1813	33.1705
34.4044	50.4122	29.3551	35.0761
34.5526	50.9739	29.3849	35.5451
34.603	51.0229	30.0605	36.0925
34.765	52.9534	30.4273	37.1846
35.0977	53.3573	30.5174	39.2406
35.1454	54.7734	31.3869	44.5018
35.1995	55.2682	32.3784	51.3656
36.597	55.3343	32.4696
36.6905	55.9504	33.2082
39.4556	63.9195	33.4164
44.0818	64.7824	34.8788
48.5337		34.9958
		39.9879
		41.3417
		43.8426

## Sheet: 1D
WT siControl	PPOE siControl	PPOE siMRE11	PPOE siExo1		Table Analyzed			Table Analyzed			Table Analyzed
7.31828	15.0747	11.0511	7.35055
8.81291	17.8759	11.7224	7.63823		Column B	PPOE siControl		Column C	PPOE siMRE11		Column D	PPOE siExo1
10.0703	19.2391	12.5451	11.6803		vs.	vs.		vs.	vs.		vs.	vs.
10.9574	19.4035	12.7235	11.7663		Column A	WT siControl		Column B	PPOE siControl		Column B	PPOE siControl
11.7657	19.7817	13.615	12.1297
13.1762	20.1927	14.54	12.362		Mann Whitney test			Mann Whitney test			Mann Whitney test
14.2603	20.6765	14.8102	12.8736		P value	<0.0001		P value	<0.0001		P value	0.0004
15.1728	22.1486	15.164	13.9396		Exact or approximate P value?	Approximate		Exact or approximate P value?	Approximate		Exact or approximate P value?	Approximate
16.2808	22.4284	15.1709	13.943		P value summary	****		P value summary	****		P value summary	***
17.9479	23.7292	15.5713	13.9441		Significantly different (P < 0.05)?	Yes		Significantly different (P < 0.05)?	Yes		Significantly different (P < 0.05)?	Yes
17.959	24.0144	15.6405	15.1316		One- or two-tailed P value?	Two-tailed		One- or two-tailed P value?	Two-tailed		One- or two-tailed P value?	Two-tailed
18.0231	24.2235	16.5741	15.2001		Sum of ranks in column A,B	10686 , 15420		Sum of ranks in column B,C	13994 , 9226		Sum of ranks in column B,D	13736 , 9269
18.3448	25.0312	16.6069	15.3502		Mann-Whitney U	4016		Mann-Whitney U	3973		Mann-Whitney U	4118
18.4612	25.5753	16.9569	15.6855
18.6441	25.7487	17.0891	15.7867		Difference between medians			Difference between medians			Difference between medians
18.782	26.0066	18.0424	17.3834		Median of column A	26.82, n=115		Median of column B	32.86, n=113		Median of column B	32.86, n=113
19.2778	26.0214	18.7226	17.7338		Median of column B	32.86, n=113		Median of column C	27.11, n=102		Median of column D	28.02, n=101
19.3236	26.149	19.8703	18.0266		Difference: Actual	6.038		Difference: Actual	-5.749		Difference: Actual	-4.839
20.2871	26.1727	20.0785	18.2475		Difference: Hodges-Lehmann	5.542		Difference: Hodges-Lehmann	-5.059		Difference: Hodges-Lehmann	-5.135
20.2929	26.9969	20.1389	18.2634
20.4484	27.097	20.3308	18.5638
20.5803	27.1104	20.362	18.8186
20.6994	28.0408	20.4877	18.9502
21.1175	28.5253	21.4378	19.8091
21.2905	28.5979	22.2154	20.4866
21.3118	28.7104	22.2568	20.4946
21.3216	28.867	22.9299	20.7131
21.3254	28.893	23.0688	20.7851
21.7694	29.0559	23.1771	21.6158
21.8818	29.0797	23.3706	21.8998
21.9137	29.1165	23.5435	22.0827
21.9422	29.2019	23.6642	22.5466
22.8958	29.4318	23.6697	23.0869
23.1687	29.7213	23.7811	23.119
23.2754	29.747	23.9957	23.2912
23.6453	29.8097	24.6378	23.3005
23.6936	29.9408	24.7067	23.4347
23.9373	30.4242	24.7396	23.5973
24.3462	30.4639	24.7435	23.8832
24.387	30.5154	24.8515	23.9812
24.4714	30.5167	24.9533	24.2315
24.7319	30.8135	25.0176	24.3147
24.7528	30.9459	25.237	24.591
25.018	30.9841	25.3466	24.9385
25.1123	31.0463	25.4666	25.3627
25.5174	31.1862	25.5322	25.4126
25.5688	31.2147	26.4594	25.6299
25.6127	31.2525	26.5214	25.805
25.7481	31.5215	26.7536	26.2612
25.7947	31.5747	26.9821	27.5744
25.921	31.6319	27.0779	28.0223
26.0482	31.9913	27.1464	28.3841
26.0517	32.1074	27.1663	28.5775
26.0535	32.1462	27.5205	28.8864
26.4893	32.2225	27.7334	29.3532
26.6575	32.5384	27.9809	29.4528
26.7	32.8613	28.3586	29.5193
26.8233	32.9148	28.8647	29.6036
26.8883	32.9528	29.4157	30.4364
26.8927	33.0072	29.6622	30.9421
27.7019	33.0296	29.7318	31.1879
27.8147	33.3982	30.2796	31.7808
27.8226	33.4357	30.3737	31.8545
27.8739	33.5609	31.2367	31.8955
28.3466	33.7628	31.2371	32.5403
28.6424	33.8004	31.5918	33.3198
28.7822	33.9257	31.6487	33.3601
28.8249	33.9962	32.9288	33.3853
28.8933	34.1494	33.0608	33.4036
28.9404	34.3784	33.2436	34.1582
29.2285	34.4597	33.9162	34.173
29.5297	34.4784	34.1763	34.6202
29.6036	34.5113	34.6003	35.0445
29.6208	34.8958	34.7172	35.8622
29.7194	35.0095	34.7621	36.5429
29.7227	35.2665	34.8708	37.0085
29.7446	35.3117	35.2981	37.1084
29.7746	35.6153	35.5866	37.8539
29.8834	35.9921	36.0013	37.8604
30.6389	36.0466	36.2563	38.0724
30.7231	36.1105	36.8405	38.7168
31.2733	36.2765	37.1082	38.7988
31.8444	36.5534	37.3802	38.8305
32.1546	36.6589	37.5941	39.9584
32.5926	37.0174	37.8784	40.4377
32.8965	37.3615	38.0772	40.8105
33.5868	37.4606	39.0053	40.9025
33.8611	37.5985	39.0433	41.0673
34.4131	37.6071	39.3842	41.466
34.4417	37.8079	40.6189	41.5065
34.6017	38.259	40.8437	41.713
34.7172	38.745	40.9244	43.0525
35.4082	38.7802	41.7107	45.5658
35.6046	40.3988	41.9489	45.9925
36.4762	40.6762	42.4925	47.1766
36.5671	40.7918	44.1801	48.5411
36.8705	40.8105	45.1206	49.207
37.5357	40.8141	45.2746	49.5983
38.6102	41.4517	48.218	50.2891
38.9533	41.7702	50.9162	52.8816
39.8194	42.538	53.1067	55.7646
40.7935	42.5624	57.9575
41.0513	43.1359
41.5508	43.3461
41.7665	43.9584
42.2049	45.2049
42.3834	45.4264
42.4631	47.976
43.0711	51.5919
43.4338	54.6846
44.3672	55.1636
44.5343	57.7949
45.3641	63.9526
49.6879
55.4536

## Sheet: 1E
WT siControl	PPOE siControl	PPOE siMRE11	PPOE siExo1		Table Analyzed			Table Analyzed			Table Analyzed
7.57905	11.3317	8.39938	12.076
9.62213	13.2521	9.84881	12.1538		Column B	PPOE siControl		Column C	PPOE siMRE11		Column D	PPOE siExo1
12.5592	15.4281	10.3698	12.6503		vs.	vs.		vs.	vs.		vs.	vs.
12.6493	15.8719	11.9841	13.4408		Column A	WT siControl		Column B	PPOE siControl		Column B	PPOE siControl
13.4688	16.3351	12.1351	13.6205
14.1668	16.7236	13.0802	14.1682		Mann Whitney test			Mann Whitney test			Mann Whitney test
14.7248	17.5816	13.3767	14.1758		P value	0.0001		P value	<0.0001		P value	<0.0001
14.9088	18.4258	13.6355	14.6785		Exact or approximate P value?	Approximate		Exact or approximate P value?	Approximate		Exact or approximate P value?	Approximate
15.2398	18.786	13.9382	15.6698		P value summary	***		P value summary	****		P value summary	****
15.4838	19.0257	15.0405	15.7217		Significantly different (P < 0.05)?	Yes		Significantly different (P < 0.05)?	Yes		Significantly different (P < 0.05)?	Yes
15.5557	20.9771	15.6838	16.4691		One- or two-tailed P value?	Two-tailed		One- or two-tailed P value?	Two-tailed		One- or two-tailed P value?	Two-tailed
15.9469	21.0008	15.9922	16.5479		Sum of ranks in column A,B	10116 , 13104		Sum of ranks in column B,C	13117 , 9674		Sum of ranks in column B,D	13160 , 9418
16.3528	21.4371	16.1741	16.7271		Mann-Whitney U	4011		Mann-Whitney U	3788		Mann-Whitney U	3640
16.4644	22.1307	16.8309	17.0293
16.6371	22.149	17.404	17.1293		Difference between medians			Difference between medians			Difference between medians
16.7187	22.232	17.44	17.4204		Median of column A	26.11, n=110		Median of column B	33.13, n=105		Median of column B	33.13, n=105
16.9351	22.7559	17.9002	17.903		Median of column B	33.13, n=105		Median of column C	26.79, n=108		Median of column D	25.46, n=107
17.0558	23.1269	18.0531	17.9086		Difference: Actual	7.023		Difference: Actual	-6.342		Difference: Actual	-7.672
17.3433	23.4612	18.1335	18.0919		Difference: Hodges-Lehmann	6.192		Difference: Hodges-Lehmann	-6.413		Difference: Hodges-Lehmann	-6.942
17.5113	23.5668	18.7398	18.3124
17.5131	23.6398	18.8406	18.4981
18.1397	24.2699	18.8998	18.5768
18.1776	24.2915	18.9843	18.7561
18.3283	24.408	19.0519	18.9514
19.1188	24.418	19.4045	19.0082
19.1354	24.498	19.5721	19.2759
19.2515	25.4818	20.017	19.3641
19.5499	25.7911	20.86	19.5105
19.6639	25.9251	20.9536	19.6818
20.0709	26.1937	21.0542	20.2661
20.6539	26.696	21.3844	20.332
20.7	26.8446	21.5116	20.3341
20.9192	26.866	21.5698	20.415
20.9835	26.9738	21.6619	20.7241
21.0643	27.1593	22.189	20.7646
21.7092	27.4547	22.4851	20.8461
22.0385	27.7564	22.648	20.9129
22.1356	27.923	22.8499	22.056
22.5059	29.1759	22.9761	22.0622
22.769	29.3565	23.7991	22.1585
22.986	29.5294	23.9024	22.2337
23.2937	30.596	23.9121	22.4236
23.2945	30.9128	24.0912	22.7657
23.3906	31.0101	24.5332	22.903
23.5676	31.274	24.7394	22.9748
23.5886	31.3446	25.0852	23.1153
23.7431	31.3969	25.2474	23.164
23.9941	31.7964	25.4668	23.4438
24.2751	31.8329	25.8539	23.5836
24.6657	32.0458	25.961	24.7223
24.7112	32.8772	26.0474	24.7748
24.744	32.9772	26.0692	24.9774
24.9319	33.13	26.511	25.066
24.9395	33.7585	26.5333	25.4575
25.6094	33.7836	27.042	25.6316
26.6053	34.1941	27.0684	25.6806
26.764	34.3983	27.3527	25.8648
26.8461	34.7414	27.7402	25.9887
27.1709	35.2716	27.9087	26.6233
27.9661	35.2913	28.0314	27.341
28.2465	35.6287	28.2848	27.5383
29.2768	35.9338	28.3269	27.6705
29.4286	36.4436	28.5217	27.831
29.4486	36.8911	28.5709	28.2696
29.8739	36.9747	28.7573	28.762
29.992	37.1349	28.7892	28.887
30.7795	37.4765	29.0073	28.8962
31.0429	37.7338	29.4403	29.3295
31.1752	37.9958	30.0238	29.4481
32.0835	38.5407	30.2608	29.6213
32.2146	38.5725	30.7599	29.8684
33.0069	38.5805	30.9165	30.0646
33.1272	38.6479	31.7856	30.2018
33.2121	39.219	32.3427	30.741
33.2828	39.7664	32.4942	31.4766
33.384	39.8662	32.7418	31.7438
33.3922	40.0992	33.0087	31.854
34.0774	40.3757	33.0697	31.8941
34.2055	40.6038	33.3117	32.1077
34.4125	42.5139	34.0232	32.1583
34.4797	42.6919	34.2221	32.6885
35.2832	43.5444	34.417	32.8811
35.4629	44.6217	34.4469	33.0463
35.938	44.6415	34.5001	33.0629
36.0487	44.7154	34.6653	33.4619
36.497	44.7317	34.8578	35.1139
36.6917	44.952	35.295	35.4408
37.1118	45.9578	35.9797	36.788
37.1777	45.9796	36.1391	37.3496
37.8479	47.0243	36.1586	37.665
38.244	47.0292	37.5164	37.7471
38.4494	50.7301	37.5671	39.4115
38.5967	51.431	37.5896	40.1854
39.2317	54.3908	38.3159	40.8428
39.4219	54.496	38.8584	41.6478
40.4771	54.522	39.1383	44.0931
41.628	54.7338	39.8609	44.3673
41.9466	55.9628	40.0251	45.0927
42.2726	56.1928	40.1959	46.2715
42.8485	56.4337	40.4267	46.419
45.0832	56.8638	40.8792	47.3927
45.9093	58.0538	41.6279	47.9893
46.0316	58.4737	43.4212	51.6435
46.6885	59.8952	44.3695	53.5347
46.7193	66.9115	45.5911	58.1638
47.1503		47.6779	60.8476
50.5778		50.4054	61.7912
51.4455		58.6461
52.1665
52.9667

## Sheet: 1F
WT siControl	PPOE siControl	PPOE siMRE11 #2	PPOE siEXO1 #1			Table Analyzed			Table Analyzed			Table Analyzed
0.035405	2.00964	1.45494	4.45618
2.39574	6.70039	5.46185	5.6567			Column B	PPOE siControl		Column C	PPOE siMRE11 #2		Column D	PPOE siEXO1 #1
3.86066	13.5424	7.01581	8.43452			vs.	vs.		vs.	vs.		vs.	vs.
4.77738	19.2028	8.40113	9.79089			Column A	WT siControl		Column B	PPOE siControl		Column B	PPOE siControl
4.99205	19.4655	8.73851	11.7876
5.9097	20.3399	9.08045	16.7375			Mann Whitney test			Mann Whitney test			Mann Whitney test
6.00539	20.802	9.22872	17.0661			P value	<0.0001		P value	<0.0001		P value	<0.0001
8.13987	21.1054	10.0563	17.4756			Exact or approximate P value?	Approximate		Exact or approximate P value?	Approximate		Exact or approximate P value?	Approximate
10.7609	21.2066	10.2253	17.5454			P value summary	****		P value summary	****		P value summary	****
10.8676	22.0241	12.9608	17.6296			Significantly different (P < 0.05)?	Yes		Significantly different (P < 0.05)?	Yes		Significantly different (P < 0.05)?	Yes
11.252	24.3936	13.6674	18.2681			One- or two-tailed P value?	Two-tailed		One- or two-tailed P value?	Two-tailed		One- or two-tailed P value?	Two-tailed
11.2932	26.5262	13.9955	18.944			Sum of ranks in column A,B	7577 , 18758		Sum of ranks in column B,C	16305 , 10491		Sum of ranks in column B,D	15607 , 8924
11.4212	27.87	14.7166	20.9621			Mann-Whitney U	1136		Mann-Whitney U	3821		Mann-Whitney U	3359
12.125	29.0493	15.3947	22.3564
12.5957	29.1101	16.0711	22.6818			Difference between medians			Difference between medians			Difference between medians
13.0782	30.111	16.1179	22.7947			Median of column A	21.50, n=113		Median of column B	47.57, n=116		Median of column B	47.57, n=116
13.154	31.4651	16.2411	22.8518			Median of column B	47.57, n=116		Median of column C	33.93, n=115		Median of column D	34.78, n=105
13.2111	32.1383	17.7226	22.9039			Difference: Actual	26.08		Difference: Actual	-13.64		Difference: Actual	-12.79
13.219	32.5063	17.9064	23.2866			Difference: Hodges-Lehmann	25.3		Difference: Hodges-Lehmann	-13.95		Difference: Hodges-Lehmann	-12.79
13.4364	33.0479	18.0548	23.4653
13.4728	33.7603	18.2832	23.5138
14.0659	33.9231	18.5165	23.5305
14.4903	34.5536	18.8021	23.945
14.8122	34.8004	18.812	24.2278
14.869	34.8221	19.3621	24.5662
14.9626	35.5762	19.6228	24.678
15.2452	36.0253	19.8635	25.132
15.479	36.1784	20.2793	25.3891
15.7542	37.1334	21.0306	25.6346
15.8999	37.5549	21.3258	25.7323
16.238	37.8411	21.7433	26.5241
16.5123	38.0841	21.9516	26.7871
16.7737	38.1969	22.5968	26.8255
16.8124	38.3831	23.2471	27.7224
17.133	39.2045	23.374	28.1684
17.4485	40.2992	23.6474	28.9014
17.6594	40.8394	23.6766	29.0193
17.9281	40.8734	23.8027	29.6238
18.5394	41.0458	24.0824	29.6835
19.0222	41.0888	24.2057	29.8948
19.3986	41.2059	24.3214	30.1601
19.4234	41.3433	24.8143	31.496
19.5394	41.7669	26.391	31.7747
19.6677	43.0131	26.487	32.8701
19.7294	43.6537	26.5008	33.5821
19.7361	43.939	26.5462	33.8001
19.9377	44.1118	26.6405	33.8079
20.677	44.2379	26.77	34.2735
20.7171	44.3951	27.2835	34.3129
20.8015	44.6246	27.3998	34.3993
20.8201	44.8193	28.3745	34.4408
21.2696	44.8366	30.0867	34.5742
21.2969	45.035	30.2419	34.7823
21.3025	45.676	31.2927	35.0704
21.3537	46.1488	31.7799	35.3044
21.4459	46.4345	31.8081	35.341
21.4954	47.3801	32.9945	35.529
21.6864	47.4015	33.9328	35.6293
22.002	47.7398	34.0374	36.8286
22.2266	47.8134	34.7546	37.1162
22.2347	48.1334	34.8467	37.1228
22.3617	48.5213	35.1768	37.348
22.6233	48.7495	35.4685	37.3667
23.5113	48.8352	36.1857	37.3856
23.6951	49.0707	36.4089	37.6893
23.7802	49.7871	37.4651	37.7218
23.8287	49.9727	37.83	37.9042
24.2564	50.2511	39.1464	38.1042
24.4354	51.1573	39.1732	38.4071
24.9226	51.2126	40.3538	38.6609
25.1355	51.2847	41.3068	38.7205
25.274	51.6529	41.3626	39.7766
25.3675	52.0153	41.3633	39.8237
25.9141	52.4334	41.996	40.0464
26.3161	52.5423	42.0342	40.118
26.4251	52.7598	42.884	40.2413
26.5014	52.8592	43.7709	40.2783
26.6592	53.6739	43.9461	40.6403
27.1234	54.0245	44.3575	41.1666
27.2023	54.4035	44.7598	42.0287
27.4619	54.6907	44.8273	42.5959
27.7178	55.0513	44.9434	42.9659
27.871	55.2597	45.3993	43.5706
28.0342	55.5471	45.6368	43.6465
28.5524	55.5756	45.6935	45.7774
28.5722	58.2016	46.051	45.8814
28.6919	58.2075	46.2458	46.9643
29.0314	58.7193	47.2651	51.7284
29.26	59.5653	47.3617	52.5359
29.6101	59.5779	47.707	52.7184
30.008	59.7811	48.0232	54.3237
30.4497	59.8105	48.4903	55.2553
31.0739	60.1431	49.5807	55.6917
31.1294	61.9547	50.2825	56.2349
31.1681	63.0946	50.5772	56.241
31.7483	63.2613	50.7653	56.4062
31.8746	63.6921	50.7718	57.1311
31.9353	66.934	51.5022	57.4163
32.0802	67.0697	52.4897	57.6806
32.991	67.6132	54.2243	60.6796
33.1825	68.9686	54.3637	62.1069
33.3047	69.2536	54.9389	63.5615
34.2506	69.6017	55.3736	63.6289
34.4808	69.6503	55.526	68.1366
35.5771	69.8632	56.7025	70.2304
36.8353	69.9912	57.765
38.2607	70.3456	57.8104
38.7379	73.4338	59.0068
39.7246	75.1626	60.1014
40.1257	75.9154	61.078
40.8533	77.9047	64.3868
40.9303	82.5431	67.1222
41.5808	83.4905	73.301
	88.6191	74.2549
	93.1192	75.7797
	95.8408

## Sheet: 1G
WT siControl -S1	WT siControl +S1	PPOE siControl -S1	PPOE siControl +S1	PPOE siMRE11 -S1	PPOE siMRE11 +S1	PPOE siEXO1 -S1	PPOE siEXO1 +S1		Table Analyzed			Table Analyzed			Table Analyzed			Table Analyzed
1.73712	0.92134	0.876184	0.506572	1.11224	4.09489	1.69192	2.56903
0.799611	0.281162	0.273415	0.884218	1.72325	0.529748	1.01645	1.05348		Column B	WT siControl +S1		Column D	PPOE siControl +S1		Column F	PPOE siMRE11 +S1		Column H	PPOE siEXO1 +S1
1.71046	1.29987	1.0703	0.296682	0.777741	1.34739	0.995614	1.10165		vs.	vs.		vs.	vs.		vs.	vs.		vs.	vs.
0.32128	0.143836	0.902637	0.418363	1.31715	2.08435	6.74627	0.276481		Column A	WT siControl -S1		Column C	PPOE siControl -S1		Column E	PPOE siMRE11 -S1		Column G	PPOE siEXO1 -S1
0.648092	1.25478	0.393274	0.618182	0.696511	2.09367	1.13616	0.642494
0.403413	0.480162	1.64004	1.49907	0.828849	0.313869	0.4683	1.52164		Mann Whitney test			Mann Whitney test			Mann Whitney test			Mann Whitney test
1.44767	1.44798	1.1378	1.42826	0.926486	0.452605	2.80874	0.57443		P value	0.646		P value	<0.0001		P value	0.9107		P value	0.9898
1.81795	1.35364	0.327599	0.419799	0.774716	0.290282	0.24973	1.10992		Exact or approximate P value?	Exact		Exact or approximate P value?	Exact		Exact or approximate P value?	Exact		Exact or approximate P value?	Exact
2.40807	0.521445	2.38142	0.280916	0.41849	3.57785	1.19311	0.530184		P value summary	ns		P value summary	****		P value summary	ns		P value summary	ns
0.448603	1.91648	1.05159	0.375731	0.737705	1.89625	1.10215	1.28819		Significantly different (P < 0.05)?	No		Significantly different (P < 0.05)?	Yes		Significantly different (P < 0.05)?	No		Significantly different (P < 0.05)?	No
1.0885	2.89741	0.458503	0.352403	0.418747	1.68077	0.507389	0.983968		One- or two-tailed P value?	Two-tailed		One- or two-tailed P value?	Two-tailed		One- or two-tailed P value?	Two-tailed		One- or two-tailed P value?	Two-tailed
0.985669	0.402439	0.744033	0.259158	1.01667	1.07222	1.45821	0.888021		Sum of ranks in column A,B	1264 , 1151		Sum of ranks in column C,D	5230 , 3286		Sum of ranks in column E,F	5630 , 5998		Sum of ranks in column G,H	5070 , 4521
0.530395	1.2634	0.92913	2.00433	0.503266	1.99844	1.50784	1.40345		Mann-Whitney U	556		Mann-Whitney U	1270		Mann-Whitney U	2855		Mann-Whitney U	2369
2.0381	1.99806	0.808087	0.927806	0.683377	1.4291	0.82526	1.34587
0.347534	1.74449	0.726082	0.960314	0.549499	0.421736	2.2545	1.24301		Difference between medians			Difference between medians			Difference between medians			Difference between medians
0.767032	1.78946	0.729004	0.181692	1.16019	0.313174	1.43476	1.16564		Median of column A	1.423, n=35		Median of column C	0.9409, n=67		Median of column E	0.9242, n=74		Median of column G	1.017, n=73
5.96377	0.955414	0.901385	0.158314	0.66477	0.876214	0.619294	0.953398		Median of column B	1.227, n=34		Median of column D	0.4526, n=63		Median of column F	0.8928, n=78		Median of column H	1.032, n=65
1.44866	0.76456	0.400865	0.22666	0.528267	0.566062	1.00243	0.469738		Difference: Actual	-0.1954		Difference: Actual	-0.4882		Difference: Actual	-0.03143		Difference: Actual	0.01498
1.86736	0.810336	0.286337	0.516756	0.318339	0.226653	1.8509	0.370904		Difference: Hodges-Lehmann	-0.07756		Difference: Hodges-Lehmann	-0.3859		Difference: Hodges-Lehmann	0.01129		Difference: Hodges-Lehmann	0.002268
2.40479	0.622819	0.4038	0.447263	1.41143	0.592396	0.230872	1.2996
1.85057	1.67703	3.22305	0.702306	1.57436	0.219269	1.85214	0.966933
2.32888	2.78355	1.23081	1.10218	3.29735	0.606119	0.520705	0.839337
0.771066	0.550487	1.35452	0.828257	0.580339	0.67217	2.25806	0.230476
2.36859	1.83537	0.176926	0.232724	0.921941	9.00649	2.23085	3.45708
0.187956	2.93122	1.58351	1.13748	0.281029	0.43949	0.5	1.28333
5.34769	0.39375	0.941828	1	0.93125	0.552529	1.88764	0.776407
1.46135	0.838669	0.940862	0.333333	1.41136	0.252836	1.47892	1.61864
1.33201	2.97098	1.06462	0.999673	0.778378	0.475926	1.08407	1.19689
4.73942	2.80366	0.340514	0.927778	0.322179	1.18021	1.07973	0.367589
1.42262	0.615646	2.98507	2.31522	0.780866	0.529304	1.18689	0.298144
0.309356	1.1996	0.607044	0.492647	0.361816	1.37919	0.395492	6.25858
0.664156	0.455482	1	0.214087	1.3828	0.48023	2.32611	0.950568
0.68688	0.688248	1.47455	0.26393	0.301278	3.14336	0.972139	0.903592
2.52352	1.43791	0.319451	0.937782	0.261406	0.741294	0.395047	1.95054
0.268657		0.936364	0.21086	0.318443	1.31732	0.304054	1.51502
		0.834218	0.960042	2.1714	0.392994	0.979365	1.02734
		0.616722	0.261364	0.953349	2.07776	0.827967	2.02804
		0.613616	2.86047	0.840715	2.06731	1.31564	0.921175
		0.965675	1.39749	2.52664	0.752022	0.859052	1.28797
		0.429101	0.224782	1.12524	0.627481	2	2.91056
		0.546606	2.12854	1.53611	1.29063	0.305227	0.380684
		2.11008	0.354256	2.01416	3.20356	1.17251	0.40146
		0.440437	0.296837	0.386384	0.90013	0.310738	0.518923
		2.10206	3.32572	1.19563	0.740634	0.525449	0.974408
		0.384124	0.322679	0.650135	1.46986	1.6495	1.03163
		0.85762	0.596542	1.39845	1.42976	3.26381	1.2819
		4.08962	0.452643	1.32449	1.65116	0.550847	1.89627
		0.972191	0.65566	1.6953	1.22817	0.867925	0.333064
		6.06351	0.341291	0.837014	2.46162	1.92532	0.727594
		2.35802	2.76612	1.88543	1.093	0.851585	1.66471
		0.94877	1.28624	0.913706	0.303274	0.314932	1.91911
		1.32988	0.516779	0.651182	0.499577	1.2125	1.4194
		2.02179	0.356244	0.324225	1.30825	0.256424	3.3989
		0.843781	0.253308	0.568477	1.49823	0.15375	1.16559
		1.11216	0.461479	1.08243	1.55486	1.20139	0.250694
		1.98837	0.208238	0.633709	1.07939	0.749321	0.374514
		0.418809	0.429985	1.72483	0.885428	0.214008	0.963426
		3.53825	0.236249	0.812081	0.780968	0.338922	1.89186
		3.00195	1.38121	1.40547	0.513311	2.05721	0.387836
		0.350965	0.311138	2.71107	0.721267	1.30058	0.856979
		0.694595	0.342488	1.29336	1.51022	2.03583	0.768902
		2.20943	0.29646	0.935233	0.264779	2.20329	0.316041
		1.21353	0.344966	0.625898	2.44973	1.01666	5.25767
		0.615385		1.13128	0.533774	0.877943	1.31513
		1.79457		0.792545	0.322176	1.45595	1.36638
		2.20133		1.2959	0.585697	0.926518
		3.00126		0.97505	1.57106	0.36278
				2.22321	0.649474	1.37071
				1.07231	0.64814	0.480021
				0.546592	0.305415	2.5
				2.79793	0.708266	0.442741
				0.47417	0.760311	0.64505
				1.97362	3.11309	3.28355
				3.85385	1.14046
					2.73008
					2.32037
					3.48725
					0.970252

## Sheet: 1H
PPOE siControl -S1	PPOE siControl +S1	PPOE siMRE11 -S1	PPOE siMRE11 +S1	PPOE siEXO1 -S1	PPOE siEXO1 +S1		Table Analyzed			Table Analyzed			Table Analyzed
1.09059	0.460693	0.222703	0.633776	0.423653	0.455458
1.88027	0.966278	1.23581	0.429764	2.29961	1.21094		Column D	PPOE siControl +S1		Column F	PPOE siMRE11 +S1		Column H	PPOE siEXO1 +S1
1.28389	1.19974	0.75	0.880754	0.683528	2.70506		vs.	vs.		vs.	vs.		vs.	vs.
1.60097	1.77381	0.87664	4.625	0.229064	0.40762		Column C	PPOE siControl -S1		Column E	PPOE siMRE11 -S1		Column G	PPOE siEXO1 -S1
0.258266	0.196564	1.52995	0.112325	0.979472	0.224832
0.367056	0.86058	0.641696	0.150735	4.0006	0.470163		Mann Whitney test			Mann Whitney test			Mann Whitney test
0.757182	2.93446	0.641323	1.67573	0.859922	0.78164		P value	0.0065		P value	0.1224		P value	0.8345
0.361203	0.679012	1	0.197827	5.49815	2.44691		Exact or approximate P value?	Exact		Exact or approximate P value?	Exact		Exact or approximate P value?	Exact
1.15293	0.130037	0.901328	0.17727	1.32532	0.394766		P value summary	**		P value summary	ns		P value summary	ns
0.517241	1.27024	1.30302	2.47965	0.174281	1.42247		Significantly different (P < 0.05)?	Yes		Significantly different (P < 0.05)?	No		Significantly different (P < 0.05)?	No
1.80463	1.64981	2.08266	0.432282	2.0135	0.648087		One- or two-tailed P value?	Two-tailed		One- or two-tailed P value?	Two-tailed		One- or two-tailed P value?	Two-tailed
3.21203	0.26945	1.1468	0.241528	1.66896	0.581897		Sum of ranks in column C,D	4039 , 3711		Sum of ranks in column E,F	4560 , 4086		Sum of ranks in column G,H	2405 , 3160
3.53852	0.425097	0.247887	2.47965	0.174401	1.07414		Mann-Whitney U	1365		Mann-Whitney U	1808		Mann-Whitney U	1324
1.23431	0.642857	0.768247	0.430969	0.276946	0.423325
0.76659	0.617355	0.270327	0.479885	0.529135	0.382178		Difference between medians			Difference between medians			Difference between medians
1.00554	1.25523	0.765728	0.605178	0.5	1.00346		Median of column C	1.005, n=56		Median of column E	0.9422, n=64		Median of column G	0.7794, n=46
1.78807	0.740078	0.657962	0.290984	0.850299	0.364363		Median of column D	0.6124, n=68		Median of column F	0.9313, n=67		Median of column H	0.8966, n=59
0.842505	0.6	0.469486	0.394247	0.369712	2.51891		Difference: Actual	-0.3929		Difference: Actual	-0.01081		Difference: Actual	0.1173
1.26866	0.811619	0.941042	1.28921	0.983015	1.95936		Difference: Hodges-Lehmann	-0.2697		Difference: Hodges-Lehmann	-0.2061		Difference: Hodges-Lehmann	0.02388
0.520191	0.213614	0.330049	1.54481	5.27106	0.898227
1.28186	0.31498	0.861081	0.647597	1.64581	1.23093
1.17914	1.95792	0.918024	0.314607	4.18735	0.284626
0.816253	0.857475	3.91981	0.682329	1.88553	0.38332
0.770794	1.07229	0.912014	1.1823	1.40591	0.663446
1.07254	0.184431	0.721553	0.50081	0.297246	0.1783
1.0698	0.156271	2.43926	1.21896	0.221757	0.397248
0.5	0.235115	0.26152	1.18333	0.442034	2
0.536111	0.715612	1.58664	0.286986	0.644918	0.896633
1.14423	0.123878	1.38933	1.42665	0.241682	1.04891
1.70017	0.226138	1.91757	1.23776	0.220317	0.804762
1.08507	1.9705	6.36161	0.931347	0.764378	0.30262
0.225553	0.207783	0.595367	1.73478	4.73136	0.536982
1.54716	0.26945	1.07886	0.517799	0.533181	1.51196
0.317774	0.207783	0.590106	2.28055	0.794344	0.348929
1.37993	0.607366	3.77784	0.93884	3.07371	0.44702
0.554217	0.520681	1.81722	1.22483	1.4381	3.88056
1.14008	0.295469	0.785875	2.58981	0.686826	1.59806
3.47095	0.279748	0.885666	1.92634	1.4876	5.10424
0.554416	3.19375	0.945863	2.07014	0.75692	1.00324
0.618871	0.197222	0.398608	0.149805	0.258469	0.251385
0.454144	0.200556	0.645833	0.1	0.352806	1.34806
0.812641	0.182913	0.896453	2.90142	0.319469	2.13018
0.843124	1.10019	0.89544	1.89697	0.185025	1.0689
0.819643	0.231841	0.361084	1.86212	3.15337	1.38387
1.09658	0.97505	0.600519	0.741859	1.69514	0.374514
0.542159	0.844282	1.46373	1.60692	1.18943	1.94121
0.682568	0.140663	2.77401	0.269194		0.818894
0.205938	0.972588	0.91327	1.11891		1.59076
0.720131	1.19307	1.33752	0.193329		1.14108
1.84909	0.674895	1.02372	1.37119		1.31479
1.8215	0.99892	4.51601	0.292714		0.963233
0.407969	2.45283	1.78342	1.77192		0.725029
1.14054	3.24143	1.78342	1.12732		0.223663
1.01533	0.602251	1.53713	0.520173		0.269391
0.48056	1.03472	1.48802	1.16353		1.71705
1.00505	2.25671	5.37166	1.3831		3.61937
	0.524374	0.94327	4.64174		0.900396
	0.211803	1.64607	0.942792		0.889478
	0.233455	1.39931	0.131416		0.50971
	0.337395	1.49484	0.250729
	4.42303	0.749049	0.636727
	1.98022	0.349854	1.18512
	0.553167	3.07205	2.16734
	0.413131	1.18657	0.398611
	0.499611		0.415186
	1.49914		1.91606
	0.201937		0.155702
	0.799785

## Sheet: Figure 2A
Western blot - siUSP1/RAD18

## Sheet: 2B
PAPER 012623 BrdU Comet HeLa WT PPOE siMRE/Exo/RAD/USP HU n2
WT siControl	PPOE siControl	PPOE siRAD18	PPOE siUSP1		Table Analyzed			Table Analyzed			Table Analyzed
6.8521	12.05	10.1175	5.95301
7.27082	15.8896	10.2385	7.27801		Column B	PPOE siControl		Column C	PPOE siRAD18		Column D	PPOE siUSP1
9.74717	15.9169	11.5798	8.17911		vs.	vs.		vs.	vs.		vs.	vs.
10.1156	17.8458	12.8879	8.75412		Column A	WT siControl		Column B	PPOE siControl		Column B	PPOE siControl
10.4533	17.9419	13.629	9.10524
10.8676	20.1641	13.6293	9.27184		Mann Whitney test			Mann Whitney test			Mann Whitney test
11.2063	20.6136	15.0986	9.55871		P value	<0.0001		P value	0.0035		P value	<0.0001
11.7463	21.0066	16.0831	9.59141		Exact or approximate P value?	Approximate		Exact or approximate P value?	Approximate		Exact or approximate P value?	Approximate
11.751	21.8484	16.6133	10.0123		P value summary	****		P value summary	**		P value summary	****
12.5478	22.491	17.7016	11.2574		Significantly different (P < 0.05)?	Yes		Significantly different (P < 0.05)?	Yes		Significantly different (P < 0.05)?	Yes
12.5836	22.7534	19.1181	11.3001		One- or two-tailed P value?	Two-tailed		One- or two-tailed P value?	Two-tailed		One- or two-tailed P value?	Two-tailed
12.837	23.9286	19.3333	11.5559		Sum of ranks in column A,B	8791 , 16409		Sum of ranks in column B,C	14616 , 13114		Sum of ranks in column B,D	16571 , 7519
13.2638	24.2898	19.7597	11.7455		Mann-Whitney U	2350		Mann-Whitney U	5364		Mann-Whitney U	1633
13.5672	24.4826	20.3912	11.9807
13.8867	24.5608	21.1575	12.2926		Difference between medians			Difference between medians			Difference between medians
14.1307	25.1561	21.8799	13.1889		Median of column A	23.13, n=113		Median of column B	36.61, n=111		Median of column B	36.61, n=111
14.7572	25.198	21.88	13.254		Median of column B	36.61, n=111		Median of column C	32.99, n=124		Median of column D	20.47, n=108
14.9493	25.5226	22.0167	13.6065		Difference: Actual	13.48		Difference: Actual	-3.615		Difference: Actual	-16.14
15.315	25.6543	22.3748	13.9207		Difference: Hodges-Lehmann	13.16		Difference: Hodges-Lehmann	-4.499		Difference: Hodges-Lehmann	-15.95
15.8641	26.0311	22.4171	14.0687
16.1113	26.6639	22.7825	14.2332
16.2022	27.4736	22.81	14.3114
16.2306	27.8819	22.9473	14.391
16.5846	28.1023	23.0406	14.5439
16.6394	28.5742	23.3821	14.5648
16.8731	28.9732	23.4981	14.6399
17.0909	29.1726	23.9041	14.7122
17.1566	29.3141	24.0866	14.7748
17.2054	29.4873	24.1141	14.7788
17.2788	29.648	24.5092	15.5024
17.4317	29.9063	25.3738	15.5844
17.8741	30.0323	25.6226	15.6795
17.9192	30.064	25.7177	15.7019
18.0269	30.5029	25.8977	15.8507
18.2101	31.3042	25.931	16.0084
19.1676	31.8125	26.0876	16.0935
19.884	32.0624	26.1182	16.1792
20.0295	32.0998	26.1563	16.32
20.0603	32.327	26.6361	16.6385
20.1285	32.4807	26.6997	17.1836
20.2431	32.5648	26.8358	17.2738
20.2712	32.592	26.914	17.4845
20.4968	32.6476	27.1336	17.5201
20.9203	33.4083	27.3447	17.6125
21.1937	33.8387	27.8984	17.8035
22.0049	33.8851	28.462	18.0519
22.098	34.0081	28.927	18.4247
22.1909	34.1372	29.3505	18.9423
22.2836	34.3608	29.3863	19.7847
22.4641	34.4039	29.3959	19.8206
22.5478	35.4293	29.683	19.8372
22.5611	35.7893	29.7104	19.9301
22.7381	35.8209	30.5297	20.0336
22.7967	35.9311	30.7573	20.3379
22.8401	36.3178	30.7844	20.6012
22.9953	36.61	30.9918	20.6263
23.1322	36.9769	31.0093	20.6529
23.3216	37.5951	31.1693	20.6664
23.695	37.6824	31.554	21.0165
23.7863	37.982	31.7503	21.6091
23.9366	38.0946	32.6553	22.1448
24.0842	38.122	32.9635	22.1496
24.1815	38.5163	33.0262	22.7835
24.3263	38.7241	33.1864	22.8761
24.4204	39.7191	33.2445	23.1523
24.482	40.017	33.2943	23.2607
24.8341	40.5091	33.3074	23.2627
25.6825	41.0243	33.3151	23.6417
26.1655	41.118	33.4261	23.8482
26.2286	41.2687	33.5558	23.8683
26.3377	41.5083	33.7048	23.9074
26.85	41.7158	33.7841	23.9949
27.0816	41.8181	34.0539	24.122
27.1489	42.4493	34.2653	24.1432
27.4311	42.5086	34.3655	24.3843
27.9439	43.045	34.4168	24.5694
28.2917	43.3547	34.9612	25.0576
28.7022	43.5986	35.2524	25.0783
28.8575	43.6143	36.1881	25.1527
29.0627	43.8353	36.474	25.2139
29.7261	43.9404	36.5965	25.7523
29.7724	44.3722	37.5559	26.5768
29.7934	44.3722	37.6408	27.2854
30.0813	44.6367	37.7436	27.8418
30.3639	44.6669	37.8962	27.8879
30.6695	46.1857	38.2669	28.1243
30.7278	46.2021	38.3094	28.9404
31.1697	46.4173	38.4451	29.6141
31.4632	47.1888	39.4834	29.6885
31.5641	47.5463	39.5657	30.3101
31.7542	47.7099	39.6575	31.857
31.915	47.8762	39.7903	32.4257
32.4425	48.0843	39.898	32.6198
32.7507	48.3123	40.1212	32.6444
32.8641	48.6499	40.426	32.8111
32.8826	51.9339	41.0109	33.8865
33.8881	52.2421	41.0803	34.3705
34.1817	52.2722	41.2693	34.7324
34.2567	52.4883	41.5412	35.0687
34.545	52.9821	41.5855	35.1663
35.6657	55.0145	42.2825	35.5235
36.624	55.902	43.3227	37.4458
37.2096	57.183	43.5029	40.5401
37.3276	57.2987	43.603	40.684
37.5137	57.433	44.1739	40.8156
37.7158	62.8795	44.5975	42.1534
37.9761	64.5254	44.6204	44.8292
38.1006	65.3985	45.2634	46.4242
43.92	65.7032	46.2498
50.3945	67.2539	47.1126
55.2094	77.2741	48.8373
58.9991		49.4483
59.9494		49.6881
		50.276
		52.6626
		53.0478
		53.5012
		54.2412
		54.8206
		54.8989
		55.3235
		56.3146
		56.877
		56.8993

[truncated: 44 more sheets: 2C, 2D, 2E, 2F, 2G, Figure 3B, 3C, 3E, 3F, Figure 4A, 4B, 4C, 4D, 4E, 4F, 4G, Figure 5A, 5B, 5C, 5D …]
